# Supplementary material for: Spatiotemporal coordination of the RSF1-PLK1-Aurora B cascade establishes mitotic signaling platforms
Source: Nat Commun. 2021 Oct 11;12:5931. doi: 10.1038/s41467-021-26220-z (PMC8505570; doi:10.1038/s41467-021-26220-z)
Supplement: Supplementary file 3 — Source Data [file 41467_2021_26220_MOESM3_ESM.xlsx]

## Sheet: Fig 1a
0	normal	lagging	bridge	total		normal	lagging	bridge
consi	40	0	1	41		97.561	0	1.025
	50	1	1	52		96.1538	1.92308	1.92308
	47	1	0	48		97.9167	2.08333	0
	53	3	2	58		91.3793	5.17241	3.44828
	51	0	2	53		96.2264	0	3.77358
						479.237	9.17882	10.1699			lagging	bridge
				252		95.8474	1.83576	2.03399		consi	1.83	2.03
										Rsf1si #1	15.2	8.04
										Rsf1si #2	15.76	8.13
Rsf1si #1	42	9	3	54		77.7778	16.6667	5.55556
	32	6	6	44		72.7273	13.6364	13.6364
	48	9	4	61		78.6885	14.7541	6.55738
	39	7	3	49		79.5918	14.2857	6.12245
	45	10	5	60		75	16.6667	8.33333
						383.785	76.0095	40.2051
				268		76.7571	15.2019	8.04102
Rsf1si #2	35	5	4	44		79.5455	11.3636	9.09091
	29	7	3	39		74.359	17.9487	7.69231
	32	8	4	44		72.7273	18.1818	9.09091
	35	7	3	45		77.7778	15.5556	6.66667
				172		304.409	63.0497	32.5408
						76.1024	15.7624	8.1352

## Sheet: Fig 1b
pT232/Aurora B							Aurora B/ACA
siCon	siRSF1	siCon	siRSF1	siCon	siRSF1		siCon	siRSF1	siCon	siRSF1	siCon	siRSF1
0.9915	0.3159	0.9374	0.3173	0.8964	0.2973		1.2963	1.3771	1.3765	1.5057	0.9863	1.0357
1	0.3177	1	0.338169	1	0.33166		1	1.06233	1	1.09386	1	1.05009
consi	prometa
Image Region	Number Pixels	Area [ μm x μm ]	Relative Area [ %]	Mean Intensity Ch2-T2	Mean Intensity Ch3-T3	Standard Deviation Ch2-T2	Standard Deviation Ch3-T3	Colocalization Coefficient Ch2-T2	Colocalization Coefficient Ch3-T3	Weighted Coloc. Coefficient Ch2-T2	Weighted Coloc. Coefficient Ch3-T3	Overlap Coefficient	Correlation R	Correlation R x R		pAurora B/Aurora B
1	177	0.2	0.1	1393	1520	321	419					1	0.36	0.13		0.916447
2	177	0.2	0.1	1466	1822	332	284					1	0.44	0.2		0.80461
3	177	0.2	0.1	925	1449	216	303					1	0.52	0.27		0.638371
4	177	0.2	0.1	1180	1090	380	192					1	0.47	0.22		1.08257
5	177	0.2	0.1	1472	1239	426	276					1	0.63	0.4		1.18805
6	177	0.2	0.1	1048	1659	223	214					1	0.4	0.16		0.631706
7	177	0.2	0.1	984	1079	224	269					1	0.43	0.18		0.911956
8	177	0.2	0.1	1234	1107	234	245					1	0.51	0.26		1.11472
Image Region	Number Pixels	Area [ μm x μm ]	Relative Area [ %]	Mean Intensity Ch2-T2	Mean Intensity Ch3-T3	Standard Deviation Ch2-T2	Standard Deviation Ch3-T3	Colocalization Coefficient Ch2-T2	Colocalization Coefficient Ch3-T3	Weighted Coloc. Coefficient Ch2-T2	Weighted Coloc. Coefficient Ch3-T3	Overlap Coefficient	Correlation R	Correlation R x R
1	137	0.18	0.1	1216	1392	137	256					1	0.12	0.02		0.873563
2	177	0.23	0.1	1422	1643	229	242					1	0.36	0.13		0.86549
3	137	0.18	0.1	1296	1508	293	273					1	0.14	0.02		0.859416
4	177	0.23	0.1	1415	1532	311	434					1	0.6	0.36		0.923629
5	137	0.18	0.1	981	981	213	275					1	0.43	0.18		1
6	137	0.18	0.1	1264	1356	306	281					1	0.39	0.15		0.932153
7	137	0.18	0.1	983	1411	167	332					1	0.21	0.05		0.696669
8	93	0.12	0	947	1154	188	204					1	0.08	0.01		0.820624
9	137	0.18	0.1	1044	686	278	166					1	0.19	0.04		1.52187
10	177	0.23	0.1	894	932	156	209					1	0.4	0.16		0.959227
Image Region	Number Pixels	Area [ μm x μm ]	Relative Area [ %]	Mean Intensity Ch2-T2	Mean Intensity Ch3-T3	Standard Deviation Ch2-T2	Standard Deviation Ch3-T3	Colocalization Coefficient Ch2-T2	Colocalization Coefficient Ch3-T3	Weighted Coloc. Coefficient Ch2-T2	Weighted Coloc. Coefficient Ch3-T3	Overlap Coefficient	Correlation R	Correlation R x R
1	177	0.26	0.1	2026	1960	233	320					1	0.57	0.32		1.03367
2	93	0.14	0	812	868	165	133					1	0.24	0.06		0.935484
3	137	0.2	0.1	1750	1682	431	373					1	0.35	0.13		1.04043
4	137	0.2	0.1	1102	1359	248	278					1	0.03	0		0.81089
5	137	0.2	0.1	865	857	197	151					1	0.21	0.05		1.00933
6	93	0.14	0	1001	1072	258	244					1	0.6	0.36		0.933769
7	137	0.2	0.1	1093	1395	316	341					1	0.73	0.53		0.783513
Image Region	Number Pixels	Area [ μm x μm ]	Relative Area [ %]	Mean Intensity Ch2-T2	Mean Intensity Ch3-T3	Standard Deviation Ch2-T2	Standard Deviation Ch3-T3	Colocalization Coefficient Ch2-T2	Colocalization Coefficient Ch3-T3	Weighted Coloc. Coefficient Ch2-T2	Weighted Coloc. Coefficient Ch3-T3	Overlap Coefficient	Correlation R	Correlation R x R
1	137	0.2	0.1	1711	1590	389	459					1	0.69	0.47		1.0761
2	137	0.2	0.1	2139	2112	322	487					1	0.63	0.4		1.01278
3	93	0.14	0	1748	1854	422	423					1	0.66	0.43		0.942826
4	93	0.14	0	1165	1360	296	328					1	0.4	0.16		0.856618
5	61	0.09	0	2014	1544	408	315					1	0.24	0.06		1.3044
6	93	0.14	0	1211	854	264	255					1	0.42	0.18		1.41803
7	93	0.14	0	1635	871	419	175					1	0.48	0.23		1.87715
8	61	0.09	0	918	639	187	248					0.9	0.09	0.01		1.43662
Image Region	Number Pixels	Area [ μm x μm ]	Relative Area [ %]	Mean Intensity Ch2-T2	Mean Intensity Ch3-T3	Standard Deviation Ch2-T2	Standard Deviation Ch3-T3	Colocalization Coefficient Ch2-T2	Colocalization Coefficient Ch3-T3	Weighted Coloc. Coefficient Ch2-T2	Weighted Coloc. Coefficient Ch3-T3	Overlap Coefficient	Correlation R	Correlation R x R
1	61	0.09	0	1067	1293	288	188					1	0.27	0.07		0.825213
2	93	0.14	0	1050	1264	285	352					1	0.65	0.42		0.830696
3	93	0.14	0	699	826	150	152					1	0.4	0.16		0.846247
4	93	0.14	0	597	639	242	199					1	0.61	0.37		0.934272
																0.990517
Rsf1#3
Image Region	Number Pixels	Area [ μm x μm ]	Relative Area [ %]	Mean Intensity Ch2-T2	Mean Intensity Ch3-T3	Standard Deviation Ch2-T2	Standard Deviation Ch3-T3	Colocalization Coefficient Ch2-T2	Colocalization Coefficient Ch3-T3	Weighted Coloc. Coefficient Ch2-T2	Weighted Coloc. Coefficient Ch3-T3	Overlap Coefficient	Correlation R	Correlation R x R
1	136	0.23	0.1	889	2991	340	522					1	0.47	0.22		0.297225
2	93	0.16	0	535	1778	251	276					1	0.26	0.07		0.3009
3	93	0.16	0	434	1125	157	264					0.9	-0.16	0.02		0.385778
4	177	0.3	0.1	823	2352	344	437					1	0.04	0		0.349915
5	137	0.23	0.1	371	1011	128	214					0.9	0.29	0.08		0.366963
6	137	0.23	0.1	529	1674	386	415					1	0.67	0.45		0.31601
7	137	0.23	0.1	589	1583	307	379					1	0.67	0.45		0.372078
8	137	0.23	0.1	348	1452	230	346					1	0.49	0.24		0.239669
9	93	0.16	0	274	1265	202	190					1	0.19	0.04		0.216601
10	61	0.1	0	716	1580	197	229					1	0.5	0.25		0.453165
11	61	0.1	0	447	1402	136	206					1	0.15	0.02		0.31883
12	61	0.1	0	312	1381	189	192					1	0.17	0.03		0.225923
13	93	0.16	0	322	793	140	163					0.9	0.53	0.28		0.406053
14	137	0.23	0.1	390	851	143	142					0.9	-0.03	0		0.458284
15	137	0.23	0.1	145	897	204	274					0.9	0.44	0.19		0.16165
Image Region	Number Pixels	Area [ μm x μm ]	Relative Area [ %]	Mean Intensity Ch2-T2	Mean Intensity Ch3-T3	Standard Deviation Ch2-T2	Standard Deviation Ch3-T3	Colocalization Coefficient Ch2-T2	Colocalization Coefficient Ch3-T3	Weighted Coloc. Coefficient Ch2-T2	Weighted Coloc. Coefficient Ch3-T3	Overlap Coefficient	Correlation R	Correlation R x R
1	225	0.33	0.1	312	2726	303	633					1	0.33	0.11		0.114453
2	137	0.2	0.1	165	1094	166	233					0.9	-0.15	0.02		0.150823
3	53	0.08	0	897	3607	405	407					1	0.72	0.52		0.248683
4	225	0.33	0.1	614	2134	230	484					1	0.54	0.29		0.287723
5	93	0.14	0	417	1588	290	265					1	0.56	0.31		0.262594
6	177	0.26	0.1	995	2136	235	351					1	-0.02	0		0.465824
Image Region	Number Pixels	Area [ μm x μm ]	Relative Area [ %]	Mean Intensity Ch2-T2	Mean Intensity Ch3-T3	Standard Deviation Ch2-T2	Standard Deviation Ch3-T3	Colocalization Coefficient Ch2-T2	Colocalization Coefficient Ch3-T3	Weighted Coloc. Coefficient Ch2-T2	Weighted Coloc. Coefficient Ch3-T3	Overlap Coefficient	Correlation R	Correlation R x R
1	177	0.26	0.1	663	1703	197	384					1	0.63	0.4		0.389313
2	225	0.33	0.1	468	2536	401	522					1	0.67	0.45		0.184543
3	93	0.14	0	634	1776	170	367					1	0.47	0.22		0.356982
4	137	0.2	0.1	658	2269	257	419					1	0.5	0.25		0.289996
5	137	0.2	0.1	787	1978	230	472					1	0.65	0.42		0.397877
6	137	0.2	0.1	483	1738	157	306					0.9	0.19	0.04		0.277906
7	137	0.2	0.1	518	881	173	137					0.9	0.25	0.06		0.587968
8	137	0.2	0.1	480	1434	128	265					1	0.21	0.04		0.334728
9	177	0.26	0.1	360	1377	130	249					0.9	0.31	0.1		0.261438
																0.315996
consi
Image Region	Number Pixels	Area [ μm x μm ]	Relative Area [ %]	Mean Intensity Ch2-T2	Mean Intensity Ch3-T3	Standard Deviation Ch2-T2	Standard Deviation Ch3-T3	Colocalization Coefficient Ch2-T2	Colocalization Coefficient Ch3-T3	Weighted Coloc. Coefficient Ch2-T2	Weighted Coloc. Coefficient Ch3-T3	Overlap Coefficient	Correlation R	Correlation R x R		Aurora B/ACA
1	137	0.19	0.1	69	72	34	46					0.8	0.27	0.07	1	0.958333
2	137	0.19	0.1	81	121	46	47					0.8	-0.13	0.02	2	0.669421
3	137	0.19	0.1	34	83	29	30					0.8	0.15	0.02	3	0.409639
4	93	0.13	0	83	71	30	35					0.9	0.08	0.01	4	1.16901
5	61	0.09	0	70	105	20	32					0.9	0.15	0.02	5	0.666667
6	93	0.13	0	62	84	24	42					0.9	0.17	0.03	6	0.738095
7	44	0.06	0	74	66	14	25					0.9	-0.01	0	7	1.12121
8	72	0.1	0	46	41	15	35					0.8	0.4	0.16	8	1.12195
1	137	137	0.1	59	45	58	34					0.3	-0.64	0.41	9	1.31111
2	156	156	0.1	23	28	25	34					0.2	-0.41	0.17	10	0.821429
3	137	137	0.1	91	42	78	24					0.5	-0.42	0.17	11	2.16667
4	137	137	0.1	81	27	37	22					0.6	-0.35	0.12	12	3
5	61	61	0	70	26	32	23					0.7	-0.05	0	13	2.69231
6	93	93	0	123	41	47	21					1	0.76	0.57	14	3
1	177	0.25	0.1	24	42	30	36					0.3	-0.33	0.11	15	0.571429
2	225	0.32	0.1	30	20	39	33					0	-0.45	0.2	16	1.5
3	93	0.13	0	109	122	18	21					0.8	0.05	0	17	0.893443
4	137	0.19	0.1	87	94	32	58					0.4	-0.59	0.35	18	0.925532
5	137	0.19	0.1	117	124	20	37					0.6	-0.4	0.16	19	0.943548
6	177	0.25	0.1	107	110	22	80					0.5	-0.33	0.11	20	0.972727
1	217	0.3	0.1	134	144	25	70					0.9	0.48	0.23	21	0.930556
2	225	0.31	0.1	93	80	22	45					0.9	0.67	0.45	22	1.1625
3	137	0.19	0.1	76	113	31	50					1	0.73	0.53	23	0.672566
4	156	0.21	0.1	46	71	28	57					0.6	-0.06	0	24	0.647887
5	225	0.31	0.1	44	28	26	42					0.4	-0.12	0.02	25	1.57143
6	177	0.24	0.1	64	76	38	50					0.7	0.03	0	26	0.842105
7	248	0.34	0.1	91	88	33	65					0.8	0.2	0.04	27	1.03409
1	243	0.34	0.1	74	39	89	38					0.5	-0.05	0	28	1.89744
2	137	0.19	0.1	109	51	38	47					0.6	-0.63	0.4	29	2.13725
3	137	0.19	0.1	89	38	62	42					0.4	-0.51	0.26	30	2.34211
																1.29635
Rsf1
Image Region	Number Pixels	Area [ μm x μm ]	Relative Area [ %]	Mean Intensity Ch2-T2	Mean Intensity Ch3-T3	Standard Deviation Ch2-T2	Standard Deviation Ch3-T3	Colocalization Coefficient Ch2-T2	Colocalization Coefficient Ch3-T3	Weighted Coloc. Coefficient Ch2-T2	Weighted Coloc. Coefficient Ch3-T3	Overlap Coefficient	Correlation R	Correlation R x R
1	137	0.19	0.1	131	105	55	51					0.8	-0.16	0.03	1	1.24762
2	133	0.19	0.1	145	178	35	43					0.9	0.2	0.04	2	0.814607
3	107	0.15	0	148	158	26	82					0.9	0.48	0.23	3	0.936709
4	130	0.18	0	137	149	19	63					1	0.7	0.49	4	0.919463
5	156	0.22	0.1	71	44	20	41					0.7	-0.01	0	5	1.61364
6	225	0.32	0.1	54	78	15	62					0.8	0.04	0	6	0.692308
7	177	0.25	0.1	70	53	23	54					0.5	-0.66	0.44	7	1.32075
8	225	0.32	0.1	51	58	35	34					0.7	-0.19	0.04	8	0.87931
9	200	0.28	0.1	116	74	25	55					0.7	-0.42	0.18	9	1.56757
10	225	0.32	0.1	58	37	37	43					0.4	-0.4	0.16	10	1.56757
1	197	0.28	0.1	122	125	23	69					0.8	0.04	0	11	0.976
2	222	0.31	0.1	125	111	56	55					0.9	0.33	0.11	12	1.12613
3	312	0.44	0.1	45	37	25	40					0.5	-0.13	0.02	13	1.21622
4	341	0.48	0.1	92	51	19	46					0.7	0.01	0	14	1.80392
5	312	0.44	0.1	40	33	26	42					0.7	0.46	0.21	15	1.21212
6	413	0.59	0.2	43	37	15	46					0.6	-0.03	0	16	1.16216
7	230	0.33	0.1	38	75	24	82					0.6	0.13	0.02	17	0.506667
8	413	0.59	0.2	88	65	55	58					0.7	0.28	0.08	18	1.35385
9	413	0.59	0.2	68	29	20	41					0.6	0.31	0.1	19	2.34483
10	277	0.39	0.1	73	91	30	50					0.8	0.13	0.02	20	0.802198
11	177	0.25	0.1	38	61	20	45					0.7	-0.12	0.02	21	0.622951
12	341	0.48	0.1	76	58	26	53					0.8	0.27	0.07	22	1.31034
13	177	0.25	0.1	66	57	24	39					0.7	-0.45	0.2	23	1.15789
14	277	0.39	0.1	26	23	24	33					0.2	-0.39	0.15	24	1.13043
15	225	0.32	0.1	43	51	24	42					0.7	0.04	0	25	0.843137
1	137	0.19	0.1	54	93	13	52					0.9	0.48	0.23	26	0.580645
2	177	0.25	0.1	54	57	12	55					0.8	0.37	0.14	27	0.947368
3	277	0.39	0.1	59	56	26	64					0.5	-0.26	0.07	28	1.05357
4	277	0.39	0.1	66	52	35	41					0.7	-0.04	0	29	1.26923
5	559	0.79	0.2	36	21	36	40					0.1	-0.41	0.17	30	1.71429
6	475	0.67	0.2	90	66	42	72					0.7	0.19	0.04	31	1.36364
7	341	0.48	0.1	104	100	34	55					0.9	0.39	0.15	32	1.04
8	225	0.32	0.1	40	80	11	60					0.7	-0.62	0.38	33	0.5
9	248	0.35	0.1	103	65	32	55					0.8	0.47	0.22	34	1.58462
10	177	0.25	0.1	81	64	40	49					0.6	-0.43	0.19	35	1.26562
11	481	0.68	0.2	85	34	34	46					0.4	-0.33	0.11	36	2.5
12	223	0.32	0.1	149	135	24	70					0.9	0.35	0.12	37	1.1037
13	137	0.19	0.1	80	62	32	35					0.8	-0.07	0	38	1.29032
14	481	0.68	0.2	20	20	20	31					0.1	-0.47	0.22	39	1
1	559	0.79	0.2	75	68	33	71					0.6	0.22	0.05	40	1.10294
2	413	0.59	0.2	32	15	21	29					0.2	-0.41	0.17	41	2.13333
																1.37716

## Sheet: Fig 2e
pT232/ACA
siCtrl	siRSF1
PC	PC	PLK1 WT	PLK1 KD	Aurora B	PC	PC	PLK1 WT	PLK1 KD	Aurora B
1.1385	0.6127	1.0538	0.5428	0.4982	1	0.538164	0.925604	0.476768	0.437593
1.0698	0.5389	1.0815	0.5214	0.4816	1	0.503739	1.01094	0.487381	0.450178
1.2175	0.6213	1.1612	0.5813	0.5342	1	0.510308	0.953758	0.477454	0.438768

## Sheet: Fig 3c
pT236/Aurora B
DMSO	BI2536	DMSO	BI2536	DMSO	BI2536
1.4587	0.0778	1.1534	0.0469	1.3598	0.0842
1	0.0533352	1	0.0406624	1	0.0619209
DMSO
Image Region	Number Pixels	Area [ μm x μm ]	Relative Area [ %]	Mean Intensity Ch1	Mean Intensity Ch2	Standard Deviation Ch1	Standard Deviation Ch2	Colocalization Coefficient Ch1	Colocalization Coefficient Ch2	Weighted Coloc. Coefficient Ch1	Weighted Coloc. Coefficient Ch2	Overlap Coefficient	Correlation R	Correlation R x R
1	93	93	0	88	111	36	27					0.9	0.46	0.21		0.792793
2	61	61	0	91	78	29	10					1	0.27	0.07		1.16667
3	124	124	0	53	103	23	35					1	0.71	0.5		0.514563
4	156	156	0.1	81	110	27	29					1	0.54	0.29		0.736364
5	200	200	0.1	77	100	33	23					0.9	0.59	0.35		0.77
6	78	78	0	86	90	25	20					0.9	0.08	0.01		0.955556
7	118	118	0	81	94	37	15					0.9	0.36	0.13		0.861702
Image Region	Number Pixels	Area [ μm x μm ]	Relative Area [ %]	Mean Intensity Ch1	Mean Intensity Ch2	Standard Deviation Ch1	Standard Deviation Ch2	Colocalization Coefficient Ch1	Colocalization Coefficient Ch2	Weighted Coloc. Coefficient Ch1	Weighted Coloc. Coefficient Ch2	Overlap Coefficient	Correlation R	Correlation R x R
1	72	72	0	90	103	27	12					0.9	-0.34	0.12		0.873786
2	93	93	0	102	108	28	19					1	0.57	0.32		0.944444
3	118	118	0	101	112	32	20					1	0.65	0.42		0.901786
4	137	137	0.1	90	84	36	14					1	0.66	0.43		1.07143
5	108	108	0	77	92	30	19					0.9	0.29	0.09		0.836957
6	93	93	0	79	62	30	12					0.9	0.31	0.09		1.27419
7	124	124	0	85	72	29	15					0.9	0.32	0.11		1.18056
Image Region	Number Pixels	Area [ μm x μm ]	Relative Area [ %]	Mean Intensity Ch1	Mean Intensity Ch2	Standard Deviation Ch1	Standard Deviation Ch2	Colocalization Coefficient Ch1	Colocalization Coefficient Ch2	Weighted Coloc. Coefficient Ch1	Weighted Coloc. Coefficient Ch2	Overlap Coefficient	Correlation R	Correlation R x R
1	197	197	0.1	167	85	47	20					1	0.38	0.14		1.96471
2	236	236	0.1	194	118	44	23					1	0.74	0.55		1.64407
3	218	218	0.1	207	167	37	44					1	0.54	0.29		1.23952
4	313	313	0.1	183	84	46	14					1	0.56	0.31		2.17857
5	151	151	0.1	210	109	43	29					1	0.49	0.24		1.92661
6	246	246	0.1	171	131	54	49					1	0.87	0.75		1.30534
7	202	202	0.1	201	104	41	33					1	0.39	0.15		1.93269
8	219	219	0.1	190	105	45	16					1	0.58	0.34		1.80952
9	240	240	0.1	188	107	48	30					1	0.67	0.45		1.75701
10	65	65	0	234	108	21	19					1	0.41	0.16		2.16667
11	113	113	0	220	118	26	15					1	0.36	0.13		1.86441
12	207	207	0.1	197	84	38	19					1	0.29	0.08		2.34524
13	105	105	0	226	134	31	32					1	0.14	0.02		1.68657
Image Region	Number Pixels	Area [ μm x μm ]	Relative Area [ %]	Mean Intensity Ch1	Mean Intensity Ch2	Standard Deviation Ch1	Standard Deviation Ch2	Colocalization Coefficient Ch1	Colocalization Coefficient Ch2	Weighted Coloc. Coefficient Ch1	Weighted Coloc. Coefficient Ch2	Overlap Coefficient	Correlation R	Correlation R x R
1	239	239	0.1	154	97	46	23					1	0.53	0.28		1.58763
2	235	235	0.1	155	103	51	25					1	0.78	0.6		1.50485
3	229	229	0.1	177	150	47	43					1	0.29	0.09		1.18
4	155	155	0.1	176	149	41	42					1	0.64	0.4		1.18121
5	200	200	0.1	136	177	36	43					1	0.75	0.57		0.768362
6	100	100	0	211	132	35	33					1	0.64	0.41		1.59848
7	147	147	0.1	203	145	37	40					1	0.73	0.53		1.4
8	222	222	0.1	170	123	41	26					1	0.51	0.26		1.38211
9	152	152	0.1	227	93	23	16					1	0.27	0.07		2.44086
10	203	203	0.1	213	67	26	10					1	-0.19	0.04		3.1791
Image Region	Number Pixels	Area [ μm x μm ]	Relative Area [ %]	Mean Intensity Ch1	Mean Intensity Ch2	Standard Deviation Ch1	Standard Deviation Ch2	Colocalization Coefficient Ch1	Colocalization Coefficient Ch2	Weighted Coloc. Coefficient Ch1	Weighted Coloc. Coefficient Ch2	Overlap Coefficient	Correlation R	Correlation R x R
1	277	277	0.1	93	95	31	25					1	0.69	0.47		0.978947
2	192	192	0.1	180	107	47	28					1	0.53	0.28		1.68224
3	200	200	0.1	107	104	29	35					1	0.64	0.4		1.02885
4	136	136	0.1	184	75	33	13					1	0.5	0.25		2.45333
5	177	177	0.1	167	114	34	13					1	0.22	0.05		1.46491
6	137	137	0.1	173	74	45	11					1	0.65	0.43		2.33784
7	146	146	0.1	146	68	31	13					1	0.4	0.16		2.14706
8	177	177	0.1	145	128	33	32					1	0.53	0.28		1.13281
9	175	175	0.1	161	65	50	11					1	0.41	0.17		2.47692
10	218	218	0.1	169	115	43	23					0.9	-0.26	0.07		1.46957
11	145	145	0.1	198	151	39	36					1	0.8	0.64		1.31126
12	111	111	0	223	153	26	36					1	0.28	0.08		1.45752
13	277	277	0.1	134	131	45	38					1	0.49	0.24		1.0229
14	118	118	0	159	81	31	17					1	0.33	0.11		1.96296
15	136	136	0.1	165	69	39	11					1	0.16	0.03		2.3913
Image Region	Number Pixels	Area [ μm x μm ]	Relative Area [ %]	Mean Intensity Ch1	Mean Intensity Ch2	Standard Deviation Ch1	Standard Deviation Ch2	Colocalization Coefficient Ch1	Colocalization Coefficient Ch2	Weighted Coloc. Coefficient Ch1	Weighted Coloc. Coefficient Ch2	Overlap Coefficient	Correlation R	Correlation R x R
1	238	238	0.1	107	63	39	15					1	0.65	0.42		1.69841
2	266	266	0.1	108	61	37	11					1	0.34	0.11		1.77049
3	248	248	0.1	80	91	28	27					1	0.75	0.57		0.879121
4	266	266	0.1	92	109	27	22					1	0.4	0.16		0.844037
5	225	225	0.1	178	84	36	11					1	0.47	0.22		2.11905
6	225	225	0.1	159	84	37	16					1	0.53	0.28		1.89286
7	177	177	0.1	151	82	32	13					1	0.39	0.15		1.84146
8	82	82	0	116	50	23	7					1	0.21	0.05		2.32
9	191	191	0.1	170	76	45	17					1	0.52	0.27		2.23684
10	146	146	0.1	175	79	32	10					1	0.22	0.05		2.21519
11	162	162	0.1	108	93	26	13					1	0.66	0.44		1.16129
12	135	135	0.1	181	122	40	25					1	0.25	0.06		1.48361
13	118	118	0	165	75	41	10					1	0.21	0.04		2.2
14	444	444	0.2	120	80	33	16					0.9	-0.05	0		1.5
Image Region	Number Pixels	Area [ μm x μm ]	Relative Area [ %]	Mean Intensity Ch1	Mean Intensity Ch2	Standard Deviation Ch1	Standard Deviation Ch2	Colocalization Coefficient Ch1	Colocalization Coefficient Ch2	Weighted Coloc. Coefficient Ch1	Weighted Coloc. Coefficient Ch2	Overlap Coefficient	Correlation R	Correlation R x R
1	481	481	0.2	62	54	35	22					0.9	0.7	0.49		1.14815
2	162	162	0.1	87	82	29	19					1	0.43	0.19		1.06098
3	162	162	0.1	115	100	27	16					1	0.27	0.07		1.15
4	225	225	0.1	150	114	29	18					1	0.14	0.02		1.31579
5	208	208	0.1	160	155	26	19					1	0.43	0.19		1.03226
6	200	200	0.1	90	92	22	20					1	0.58	0.34		0.978261
7	225	225	0.1	114	110	31	21					1	0.66	0.43		1.03636
8	162	162	0.1	114	97	25	16					1	0.36	0.13		1.17526
9	108	108	0	113	64	33	10					1	0.13	0.02		1.76562
10	156	156	0.1	85	62	28	10					1	0.59	0.34		1.37097
11	100	100	0	162	75	35	8					1	0.34	0.12		2.16
12	175	175	0.1	182	112	42	29					1	0.55	0.3		1.625
13	156	156	0.1	122	115	24	21					1	0.56	0.31		1.06087
14	137	137	0.1	119	101	31	16					1	0.6	0.36		1.17822
15	108	108	0	126	73	26	10					1	-0.17	0.03		1.72603
Image Region	Number Pixels	Area [ μm x μm ]	Relative Area [ %]	Mean Intensity Ch1	Mean Intensity Ch2	Standard Deviation Ch1	Standard Deviation Ch2	Colocalization Coefficient Ch1	Colocalization Coefficient Ch2	Weighted Coloc. Coefficient Ch1	Weighted Coloc. Coefficient Ch2	Overlap Coefficient	Correlation R	Correlation R x R
1	61	61	0	102	115	26	23					1	0.66	0.43		0.886957
2	66	66	0	97	80	32	19					1	0.63	0.39		1.2125
3	61	61	0	118	102	37	20					1	0.42	0.17		1.15686
4	44	44	0	116	93	25	14					1	0.21	0.04		1.24731
5	44	44	0	170	183	38	31					1	0.74	0.55		0.928962
6	93	93	0	152	141	28	37					0.9	-0.2	0.04		1.07801
7	52	52	0	128	130	33	17					1	0.56	0.31		0.984615
8	93	93	0	97	143	24	30					1	0.7	0.49		0.678322
9	162	162	0.1	75	81	34	19					0.9	0.63	0.4		0.925926
																1.45876
BI2536
Image Region	Number Pixels	Area [ μm x μm ]	Relative Area [ %]	Mean Intensity Ch1	Mean Intensity Ch2	Standard Deviation Ch1	Standard Deviation Ch2	Colocalization Coefficient Ch1	Colocalization Coefficient Ch2	Weighted Coloc. Coefficient Ch1	Weighted Coloc. Coefficient Ch2	Overlap Coefficient	Correlation R	Correlation R x R
1	156	156	0.1	6	40	43	20					0.9	0.51	0.26		0.15
2	225	225	0.1	2	38	25	21					0.9	0.49	0.24		0.0526316
3	240	240	0.1	4	41	33	20					0.9	0.38	0.14		0.097561
4	176	176	0.1	2	41	69	20					0.9	0.52	0.27		0.0487805
5	118	118	0	7	39	30	21					0.8	0.15	0.02		0.179487
6	225	225	0.1	4	32	28	19					0.8	0.44	0.2		0.125
7	156	156	0.1	3	29	20	17					0.8	0.1	0.01		0.103448
8	192	192	0.1	3	21	29	14					0.8	0.51	0.26		0.142857
9	177	177	0.1	4	34	28	19					0.8	0.45	0.2		0.117647
10	142	142	0.1	5	32	35	17					0.9	0.42	0.18		0.15625
11	124	124	0	2	58	54	28					0.9	0.62	0.38		0.0344828
12	124	124	0	2	49	45	22					0.9	0.42	0.17		0.0408163
13	200	200	0.1	3	33	38	16					0.9	0.48	0.23		0.0909091
14	100	100	0	4	51	36	22					0.9	0.45	0.2		0.0784314
15	100	100	0	4	42	37	18					0.9	0.38	0.14		0.0952381
16	124	124	0	3	37	30	16					0.9	0.32	0.1		0.0810811
17	124	124	0	5	42	31	23					0.8	0.28	0.08		0.119048
18	100	100	0	2	48	33	21					0.9	0.3	0.09		0.0416667
19	118	118	0	4	58	53	30					0.9	0.69	0.47		0.0689655
20	200	200	0.1	4	33	34	19					0.8	0.51	0.26		0.121212
21	108	108	0	6	50	29	22					0.9	0.36	0.13		0.12
22	124	124	0	2	37	39	17					0.8	0.23	0.05		0.0540541
23	124	124	0	2	35	47	20					0.9	0.57	0.33		0.0571429
24	156	156	0.1	3	39	26	22					0.9	0.42	0.18		0.0769231
25	93	93	0	5	32	32	16					0.9	0.35	0.12		0.15625
26	156	156	0.1	4	36	29	19					0.9	0.45	0.21		0.111111
27	137	137	0.1	3	33	47	19					0.9	0.53	0.29		0.0909091
1	137	137	0.1	3	57	45	20					0.9	0.28	0.08		0.0526316
2	93	93	0	6	66	30	24					0.9	0.4	0.16		0.0909091
3	108	108	0	2	93	53	33					0.9	0.58	0.34		0.0215054
4	192	192	0.1	5	95	55	44					0.9	0.43	0.18		0.0526316
5	137	137	0.1	4	71	47	30					0.8	0.07	0.01		0.056338
6	132	132	0.1	9	110	59	52					0.9	0.62	0.38		0.0818182
7	156	156	0.1	6	74	51	32					0.9	0.56	0.31		0.0810811
8	124	124	0	5	67	42	25					0.8	-0.17	0.03		0.0746269
9	156	156	0.1	4	67	39	30					0.8	0.07	0.01		0.0597015
10	200	200	0.1	2	69	56	30					0.9	0.5	0.25		0.0289855
11	240	240	0.1	6	65	38	24					0.8	0.14	0.02		0.0923077
12	208	208	0.1	4	56	45	25					0.9	0.39	0.15		0.0714286
13	162	162	0.1	3	63	40	32					0.8	0.17	0.03		0.047619
14	93	93	0	5	59	32	22					0.9	0.41	0.17		0.0847458
15	137	137	0.1	4	97	42	35					0.9	0.38	0.15		0.0412371
16	93	93	0	6	63	36	23					0.9	0.44	0.2		0.0952381
17	124	124	0	4	49	32	17					0.9	0.37	0.14		0.0816327
18	238	238	0.1	4	52	33	17					0.8	0.18	0.03		0.0769231
19	200	200	0.1	6	61	38	22					0.9	0.36	0.13		0.0983607
20	137	137	0.1	3	43	27	19					0.9	0.52	0.27		0.0697674
21	142	142	0.1	3	64	30	25					0.9	0.22	0.05		0.046875
22	208	208	0.1	4	40	32	19					0.8	0.34	0.11		0.1
23	177	177	0.1	4	39	22	18					0.8	0.29	0.08		0.102564
1	78	78	0	6	49	64	26					0.9	0.77	0.6		0.122449
2	44	44	0	6	51	36	23					0.9	0.3	0.09		0.117647
3	93	93	0	5	57	66	24					0.9	0.53	0.28		0.0877193
4	124	124	0	6	35	61	18					0.7	0.19	0.04		0.171429
5	44	44	0	3	41	52	22					0.8	0.19	0.04		0.0731707
6	108	108	0	3	33	43	15					0.8	0.04	0		0.0909091
7	72	72	0	5	48	59	17					0.9	0.34	0.12		0.104167
8	66	66	0	3	48	55	18					0.9	0.51	0.26		0.0625
9	118	118	0	2	44	66	22					0.9	0.63	0.39		0.0454545
10	93	93	0	6	33	43	17					0.9	0.57	0.32		0.181818
11	156	156	0.1	3	25	50	22					0.9	0.76	0.57		0.12
12	93	93	0	5	40	56	24					0.9	0.49	0.24		0.125
13	93	93	0	4	45	51	19					0.9	0.31	0.1		0.0888889
14	108	108	0	6	44	67	21					0.9	0.61	0.38		0.136364
15	72	72	0	4	39	36	21					0.9	0.46	0.21		0.102564
16	137	137	0.1	3	47	48	23					0.8	0.51	0.26		0.0638298
17	93	93	0	5	47	48	20					0.9	0.4	0.16		0.106383
18	142	142	0.1	3	40	48	18					0.8	0.39	0.16		0.075
19	177	177	0.1	3	37	49	17					0.8	0.41	0.17		0.0810811
20	156	156	0.1	4	27	66	19					0.8	0.63	0.39		0.148148
21	142	142	0.1	2	35	42	18					0.9	0.59	0.35		0.0571429
22	82	82	0	2	39	43	19					0.9	0.54	0.29		0.0512821
23	66	66	0	3	53	50	23					0.9	0.62	0.38		0.0566038
24	52	52	0	4	27	30	13					0.8	0.17	0.03		0.148148
25	137	137	0.1	3	23	48	17					0.8	0.64	0.42		0.130435
26	124	124	0	2	30	38	15					0.8	0.32	0.1		0.0666667
27	82	82	0	2	28	47	15					0.8	0.24	0.06		0.0714286
28	82	82	0	3	29	32	13					0.8	0.1	0.01		0.103448
29	156	156	0.1	4	25	21	12					0.7	0.13	0.02		0.16
30	82	82	0	4	49	71	22					0.9	0.55	0.3		0.0816327
1	137	137	0.1	2	38	31	18					0.9	0.43	0.18		0.0526316
2	78	78	0	3	31	23	14					0.9	0.05	0		0.0967742
3	137	137	0.1	4	37	37	19					0.9	0.59	0.35		0.108108
4	61	61	0	2	38	35	17					0.9	0.38	0.15		0.0526316
5	137	137	0.1	3	53	52	25					0.9	0.47	0.22		0.0566038
6	100	100	0	2	23	19	12					0.8	-0.07	0.01		0.0869565
7	162	162	0.1	4	43	33	17					0.9	0.31	0.1		0.0930233		DMSO	BI2536	DMSO	BI2536	DMSO	BI2536
8	72	72	0	1	27	20	13					0.9	0.14	0.02		0.037037		1.4587	0.0778	1.1534	0.0469	1.3598	0.0842
9	156	156	0.1	2	49	27	20					0.8	0.08	0.01		0.0408163		1	0.0533352	1	0.0406624	1	0.0619209
10	208	208	0.1	1	38	37	20					0.9	0.63	0.4		0.0263158
11	248	248	0.1	6	34	43	17					0.8	0.32	0.1		0.176471
12	156	156	0.1	2	34	34	17					0.8	0.44	0.2		0.0588235
13	200	200	0.1	4	32	27	15					0.8	0.35	0.12		0.125
14	225	225	0.1	1	44	47	17					0.8	0.23	0.05		0.0227273
15	137	137	0.1	2	43	30	19					0.9	0.34	0.12		0.0465116
16	156	156	0.1	1	34	29	14					0.8	0.24	0.06		0.0294118
1	71	71	0	4	77	64	43					0.9	0.68	0.47		0.0519481
2	176	176	0.1	6	77	57	41					0.9	0.66	0.44		0.0779221
3	71	71	0	8	122	68	51					0.9	0.66	0.44		0.0655738
4	78	78	0	5	82	55	36					0.9	0.64	0.42		0.0609756
5	93	93	0	4	73	53	30					0.9	0.66	0.44		0.0547945
6	93	93	0	3	78	50	28					0.9	0.34	0.12		0.0384615
7	98	98	0	5	74	71	40					0.9	0.78	0.61		0.0675676
8	92	92	0	7	80	71	40					0.9	0.67	0.45		0.0875
9	93	93	0	6	98	58	50					0.9	0.66	0.43		0.0612245
10	118	118	0	2	58	62	34					0.9	0.65	0.42		0.0344828
11	118	118	0	3	61	50	39					0.9	0.71	0.51		0.0491803
12	136	136	0.1	5	77	64	34					0.9	0.75	0.56		0.0649351
13	118	118	0	4	55	45	31					0.9	0.53	0.28		0.0727273
14	72	72	0	2	64	45	32					0.9	0.63	0.4		0.03125
15	61	61	0	6	62	44	31					0.9	0.69	0.47		0.0967742
16	118	118	0	2	61	54	41					0.9	0.67	0.45		0.0327869
17	78	78	0	3	41	45	23					0.9	0.65	0.42		0.0731707
18	156	156	0.1	1	38	47	31					0.9	0.79	0.62		0.0263158
19	72	72	0	4	83	59	41					0.9	0.66	0.43		0.0481928
20	52	52	0	2	66	54	34					0.9	0.58	0.34		0.030303
21	118	118	0	3	73	52	25					0.9	0.37	0.14		0.0410959
22	93	93	0	4	57	39	34					0.9	0.63	0.39		0.0701754
23	78	78	0	3	81	61	48					0.9	0.7	0.5		0.037037
24	108	108	0	4	66	64	37					0.9	0.71	0.51		0.0606061
25	137	137	0.1	5	63	52	28					0.9	0.47	0.22		0.0793651
26	108	108	0	2	49	55	32					0.9	0.71	0.5		0.0408163
27	124	124	0	3	53	52	34					0.9	0.74	0.55		0.0566038
28	66	66	0	5	80	59	36					0.9	0.74	0.54		0.0625
29	100	100	0	5	75	69	40					0.9	0.69	0.47		0.0666667
30	124	124	0	3	54	54	29					0.9	0.61	0.37		0.0555556
31	137	137	0.1	6	64	57	38					0.9	0.64	0.41		0.09375
32	93	93	0	4	56	50	29					0.9	0.56	0.31		0.0714286
33	137	137	0.1	3	59	53	37					0.9	0.75	0.56		0.0508475
34	108	108	0	6	55	63	29					0.9	0.68	0.46		0.109091
35	100	100	0	3	61	57	24					0.9	0.38	0.14		0.0491803
36	66	66	0	4	60	51	29					0.9	0.66	0.43		0.0666667
37	137	137	0.1	2	69	64	49					0.9	0.85	0.72		0.0289855
38	108	108	0	5	70	65	32					0.9	0.73	0.54		0.0714286
39	93	93	0	4	54	48	31					0.9	0.72	0.52		0.0740741
40	61	61	0	6	74	60	37					0.9	0.8	0.64		0.0810811
41	118	118	0	5	49	43	25					0.9	0.5	0.25		0.102041
42	72	72	0	2	57	60	32					0.9	0.72	0.51		0.0350877
43	78	78	0	3	63	41	20					0.9	0.22	0.05		0.047619
44	108	108	0	2	61	53	26					0.9	0.54	0.29		0.0327869
45	177	177	0.1	5	72	54	31					0.9	0.62	0.39		0.0694444
46	137	137	0.1	2	50	54	35					0.9	0.71	0.5		0.04
47	78	78	0	3	56	48	32					0.9	0.64	0.41		0.0535714
																0.0778712

## Sheet: Fig 3f
pT236/Aurora B
RSF1 WT	RSF1 KO	RSF1 WT	RSF1 KO	RSF1 WT	RSF1 KO
1.01717	0.1742	1.2986	0.19348	1.0398	0.1427
1	0.171259	1	0.148991	1	0.137238
RSF1 WT
Image Region	Number Pixels	Area [ μm x μm ]	Relative Area [ %]	Mean Intensity Ch1	Mean Intensity Ch2	Standard Deviation Ch1	Standard Deviation Ch2	Colocalization Coefficient Ch1	Colocalization Coefficient Ch2	Weighted Coloc. Coefficient Ch1	Weighted Coloc. Coefficient Ch2	Overlap Coefficient	Correlation R	Correlation R x R		pT236/Aurora B
1	66	66	0	95	144	24	36					1	0.49	0.24		1.51579
2	107	107	0	99	159	33	55					1	0.66	0.43		1.60606
3	137	137	0.1	82	95	38	32					1	0.75	0.56		1.15854
4	162	162	0.1	98	112	34	33					1	0.65	0.43		1.14286
5	100	100	0	91	71	32	17					1	0.5	0.25		0.78022
6	146	146	0.1	78	105	29	30					0.9	0.45	0.21		1.34615
7	93	93	0	86	72	34	18					1	0.71	0.5		0.837209
8	137	137	0.1	105	151	28	40					1	0.4	0.16		1.4381
9	118	118	0	105	158	38	48					1	0.82	0.67		1.50476
10	108	108	0	105	129	33	38					1	0.72	0.51		1.22857
11	177	177	0.1	104	108	38	34					1	0.65	0.42		1.03846
12	91	91	0	172	175	44	44					1	0.83	0.7		1.01744
13	111	111	0	91	186	30	47					1	0.45	0.2		2.04396
14	93	93	0	69	104	24	26					0.9	0.38	0.14		1.50725
15	137	137	0.1	107	160	39	50					1	0.54	0.3		1.49533
16	82	82	0	72	63	26	13					1	0.41	0.17		0.875
17	93	93	0	145	168	32	33					1	0.63	0.4		1.15862
18	137	137	0.1	94	118	34	30					0.9	0.15	0.02		1.25532
19	137	137	0.1	90	87	30	20					1	0.39	0.15		0.966667
20	118	118	0	117	143	32	29					1	0.7	0.49		1.22222
21	124	124	0	99	116	38	26					1	0.72	0.52		1.17172
22	118	118	0	108	116	39	25					1	0.65	0.42		1.07407
23	137	137	0.1	86	88	33	20					1	0.63	0.4		1.02326
24	118	118	0	126	140	45	46					1	0.81	0.65		1.11111
25	137	137	0.1	92	137	31	32					1	0.64	0.41		1.48913
26	118	118	0	99	109	39	22					0.9	0.48	0.23		1.10101
27	124	124	0	110	114	43	34					0.9	0.55	0.3		1.03636
28	118	118	0	81	140	27	38					1	0.58	0.33		1.7284
29	118	118	0	90	97	33	22					1	0.54	0.29		1.07778
30	72	72	0	74	96	26	21					1	0.64	0.41		1.2973
31	177	177	0.1	68	86	27	32					1	0.66	0.43		1.26471
32	177	177	0.1	73	72	32	19					0.9	0.61	0.37		0.986301
33	156	156	0.1	90	79	31	20					1	0.61	0.38		0.877778
34	146	146	0.1	103	101	43	24					1	0.73	0.53		0.980583
35	72	72	0	99	130	38	28					1	0.56	0.32		1.31313
36	118	118	0	65	97	22	26					0.9	0.4	0.16		1.49231
37	118	118	0	77	61	28	14					0.9	0.4	0.16		0.792208
38	248	248	0.1	76	107	34	38					0.9	0.62	0.38		1.40789
Image Region	Number Pixels	Area [ μm x μm ]	Relative Area [ %]	Mean Intensity Ch1	Mean Intensity Ch2	Standard Deviation Ch1	Standard Deviation Ch2	Colocalization Coefficient Ch1	Colocalization Coefficient Ch2	Weighted Coloc. Coefficient Ch1	Weighted Coloc. Coefficient Ch2	Overlap Coefficient	Correlation R	Correlation R x R
1	110	110	0	221	155	28	42					1	0.38	0.14		0.701357
2	137	137	0.1	172	148	41	34					1	0.77	0.59		0.860465
3	200	200	0.1	132	135	39	32					1	0.7	0.48		1.02273
4	176	176	0.1	164	98	45	18					1	0.47	0.22		0.597561
5	149	149	0.1	202	69	38	13					1	0.5	0.25		0.341584
6	192	192	0.1	157	153	48	38					1	0.71	0.5		0.974522
7	177	177	0.1	159	133	40	35					1	0.65	0.42		0.836478
8	128	128	0	203	129	35	18					1	0.3	0.09		0.635468
9	65	65	0	233	119	21	15					1	0.45	0.2		0.51073
10	118	118	0	84	104	18	19					1	0.33	0.11		1.2381
11	177	177	0.1	128	102	28	20					1	0.38	0.15		0.796875
12	205	205	0.1	190	147	42	47					1	0.5	0.25		0.773684
13	137	137	0.1	162	118	47	26					1	0.79	0.62		0.728395
14	281	281	0.1	192	117	47	32					1	0.81	0.66		0.609375
15	248	248	0.1	119	82	37	25					0.9	0.4	0.16		0.689076
16	132	132	0.1	220	143	28	29					1	0.62	0.39		0.65
17	132	132	0.1	215	170	36	41					1	0.64	0.41		0.790698
18	153	153	0.1	190	125	48	27					1	0.45	0.2		0.657895
19	147	147	0.1	208	143	36	37					1	0.76	0.58		0.6875
20	156	156	0.1	158	126	41	33					1	0.72	0.52		0.797468
21	154	154	0.1	172	144	43	32					1	0.6	0.36		0.837209
22	118	118	0	137	163	37	17					1	0.39	0.15		1.18978
23	155	155	0.1	163	101	36	21					0.9	-0.28	0.08		0.619632
24	247	247	0.1	200	111	42	39					1	0.61	0.38		0.555
25	137	137	0.1	131	70	30	11					1	0.54	0.29		0.534351
26	200	200	0.1	105	49	30	8					1	0.27	0.07		0.466667
27	137	137	0.1	121	68	46	18					1	0.76	0.58		0.561983
28	156	156	0.1	95	105	31	19					1	0.41	0.17		1.10526
																1.01717
RSF1 KO
Image Region	Number Pixels	Area [ μm x μm ]	Relative Area [ %]	Mean Intensity Ch1	Mean Intensity Ch2	Standard Deviation Ch1	Standard Deviation Ch2	Colocalization Coefficient Ch1	Colocalization Coefficient Ch2	Weighted Coloc. Coefficient Ch1	Weighted Coloc. Coefficient Ch2	Overlap Coefficient	Correlation R	Correlation R x R
1	175	175	0.1	23	117	41	30					1	0.77	0.59		0.196581
2	200	200	0.1	51	107	42	28					1	0.68	0.46		0.476636
3	208	208	0.1	59	96	45	26					1	0.54	0.3		0.614583
4	200	200	0.1	28	129	34	27					1	0.48	0.23		0.217054
5	247	247	0.1	51	119	42	31					1	0.5	0.25		0.428571
6	225	225	0.1	32	53	43	12					1	0.64	0.4		0.603774
7	149	149	0.1	27	148	31	27					1	0.73	0.53		0.182432
8	200	200	0.1	14	75	25	18					1	0.18	0.03		0.186667
9	245	245	0.1	23	116	43	28					1	0.76	0.58		0.198276
10	177	177	0.1	13	77	37	15					1	0.64	0.41		0.168831
11	200	200	0.1	11	61	39	8					1	0.33	0.11		0.180328
12	764	764	0.3	18	84	46	26					1	0.7	0.49		0.214286
13	137	137	0.1	14	80	34	12					1	-0.02	0		0.175
14	177	177	0.1	23	83	35	19					1	0.67	0.45		0.277108
15	248	248	0.1	38	101	42	28					1	0.65	0.43		0.376238
16	177	177	0.1	15	104	41	20					1	0.67	0.44		0.144231
17	320	320	0.1	13	112	33	19					1	0.11	0.01		0.116071
18	199	199	0.1	7	88	50	20					1	0.75	0.56		0.0795455
19	156	156	0.1	27	70	36	10					1	0.52	0.27		0.385714
20	177	177	0.1	19	70	33	16					1	0.64	0.41		0.271429
21	516	516	0.2	20	77	42	16					1	0.57	0.32		0.25974
22	192	192	0.1	17	70	36	11					1	0.39	0.15		0.242857
23	162	162	0.1	12	58	34	16					1	0.62	0.38		0.206897
Image Region	Number Pixels	Area [ μm x μm ]	Relative Area [ %]	Mean Intensity Ch1	Mean Intensity Ch2	Standard Deviation Ch1	Standard Deviation Ch2	Colocalization Coefficient Ch1	Colocalization Coefficient Ch2	Weighted Coloc. Coefficient Ch1	Weighted Coloc. Coefficient Ch2	Overlap Coefficient	Correlation R	Correlation R x R
1	225	225	0.1	16	97	24	23					1	0.49	0.24		0.164948
2	156	156	0.1	27	96	18	20					1	0.31	0.1		0.28125
3	156	156	0.1	15	61	23	10					0.9	0.31	0.1		0.245902
4	240	240	0.1	29	81	30	17					0.9	0.05	0		0.358025
5	266	266	0.1	12	65	26	13					0.9	0.66	0.44		0.184615
6	177	177	0.1	18	93	16	17					1	0.2	0.04		0.193548
7	225	225	0.1	19	94	32	21					1	0.46	0.21		0.202128
8	192	192	0.1	15	103	34	20					1	0.58	0.34		0.145631
9	162	162	0.1	18	85	21	21					1	0.59	0.35		0.211765
10	177	177	0.1	29	81	24	15					1	0.54	0.29		0.358025
11	156	156	0.1	12	89	25	16					1	0.72	0.52		0.134831
12	200	200	0.1	21	118	29	26					1	0.52	0.27		0.177966
13	444	444	0.2	27	117	43	40					1	0.82	0.68		0.230769
14	341	341	0.1	30	133	32	41					1	0.45	0.2		0.225564
Image Region	Number Pixels	Area [ μm x μm ]	Relative Area [ %]	Mean Intensity Ch1	Mean Intensity Ch2	Standard Deviation Ch1	Standard Deviation Ch2	Colocalization Coefficient Ch1	Colocalization Coefficient Ch2	Weighted Coloc. Coefficient Ch1	Weighted Coloc. Coefficient Ch2	Overlap Coefficient	Correlation R	Correlation R x R
1	20	20	0	18	110	42	46					1	0.75	0.56		0.163636
2	37	37	0	22	83	42	49					1	0.86	0.74		0.26506
3	16	16	0	18	121	35	53					1	0.85	0.71		0.14876
4	12	12	0	13	169	43	54					1	0.66	0.44		0.0769231
5	20	20	0	12	125	35	32					1	0.85	0.72		0.096
6	21	21	0	13	151	41	40					1	0.52	0.27		0.0860927
7	23	23	0	15	192	52	46					1	0.75	0.57		0.078125
8	16	16	0	12	187	52	45					1	0.64	0.42		0.0641711
9	24	24	0	11	162	46	45					0.9	0.6	0.37		0.0679012
10	21	21	0	32	115	26	38					0.9	0.4	0.16		0.278261
11	24	24	0	55	115	39	54					0.9	0.75	0.57		0.478261
12	21	21	0	30	131	50	47					1	0.89	0.79		0.229008
13	21	21	0	36	102	48	29					1	0.91	0.83		0.352941
14	24	24	0	28	112	51	28					0.9	0.48	0.23		0.25
15	21	21	0	20	147	33	55					1	0.73	0.54		0.136054
16	37	37	0	16	68	29	26					0.9	0.7	0.49		0.235294
17	30	30	0	22	110	44	36					1	0.8	0.64		0.2
18	29	29	0	10	183	33	48					1	0.42	0.18		0.0546448
19	24	24	0	15	130	25	32					0.9	0.44	0.19		0.115385
20	37	37	0	11	62	40	22					0.9	0.64	0.42		0.177419
21	37	37	0	17	124	57	39					1	0.82	0.66		0.137097
22	36	36	0	16	153	33	62					0.9	0.52	0.27		0.104575
23	36	36	0	12	137	24	57					0.9	0.42	0.18		0.0875912
24	30	30	0	19	102	44	30					1	0.79	0.62		0.186275
25	61	61	0	25	125	22	46					0.9	0.52	0.27		0.2
26	44	44	0	16	122	38	22					1	0.56	0.32		0.131148
27	40	40	0	9	83	48	34					1	0.88	0.78		0.108434
28	44	44	0	12	86	45	43					0.9	0.78	0.61		0.139535
29	44	44	0	17	131	49	42					1	0.72	0.51		0.129771
30	37	37	0	9	105	18	53					1	0.75	0.56		0.0857143
Image Region	Number Pixels	Area [ μm x μm ]	Relative Area [ %]	Mean Intensity Ch1	Mean Intensity Ch2	Standard Deviation Ch1	Standard Deviation Ch2	Colocalization Coefficient Ch1	Colocalization Coefficient Ch2	Weighted Coloc. Coefficient Ch1	Weighted Coloc. Coefficient Ch2	Overlap Coefficient	Correlation R	Correlation R x R
1	61	61	0	24	124	48	61					0.9	0.74	0.55		0.193548
2	61	61	0	20	95	27	32					0.9	0.5	0.25		0.210526
3	24	24	0	24	159	35	59					1	0.82	0.67		0.150943
4	24	24	0	41	158	22	41					1	0.56	0.32		0.259494
5	28	28	0	23	134	44	76					1	0.89	0.8		0.171642
6	21	21	0	20	88	37	32					0.9	0.77	0.6		0.227273
7	12	12	0	16	124	30	51					1	0.86	0.74		0.129032
8	12	12	0	8	92	35	30					0.9	0.71	0.5		0.0869565
9	21	21	0	17	164	33	57					1	0.72	0.52		0.103659
10	21	21	0	20	190	41	48					1	0.78	0.61		0.105263
11	16	16	0	29	213	42	41					1	0.59	0.34		0.13615
12	31	31	0	28	198	34	50					1	0.75	0.56		0.141414
13	37	37	0	20	157	42	66					1	0.85	0.72		0.127389
14	162	162	0.1	23	99	28	40					0.9	0.63	0.4		0.232323
15	30	30	0	25	135	53	41					0.9	0.65	0.42		0.185185
16	37	37	0	11	97	50	36					0.9	0.78	0.6		0.113402
17	24	24	0	13	141	68	43					1	0.92	0.85		0.0921986
18	37	37	0	18	114	54	44					1	0.85	0.73		0.157895
19	37	37	0	17	119	29	43					1	0.82	0.66		0.142857
20	43	43	0	14	145	55	46					1	0.84	0.7		0.0965517
21	40	40	0	16	123	43	40					0.9	0.67	0.44		0.130081
22	37	37	0	18	128	25	40					1	0.62	0.39		0.140625
23	16	16	0	21	191	34	57					1	0.81	0.65		0.109948
24	37	37	0	19	110	51	27					1	0.86	0.74		0.172727
25	30	30	0	14	102	54	23					1	0.83	0.7		0.137255
26	21	21	0	11	130	51	51					0.9	0.25	0.06		0.0846154
27	21	21	0	15	107	40	22					1	0.66	0.43		0.140187
28	12	12	0	18	115	23	32					1	0.82	0.67		0.156522
29	30	30	0	8	83	31	30					0.9	0.54	0.29		0.0963855
30	24	24	0	13	112	17	55					1	0.75	0.57		0.116071
31	37	37	0	8	69	30	18					0.9	0.69	0.48		0.115942
32	37	37	0	15	71	26	23					1	0.79	0.62		0.211268
33	22	22	0	10	112	21	33					1	0.79	0.62		0.0892857
34	24	24	0	15	101	28	22					1	0.18	0.03		0.148515
35	24	24	0	11	106	33	26					0.9	0.43	0.19		0.103774
36	30	30	0	13	130	39	32					1	0.69	0.47		0.1
37	37	37	0	10	73	38	47					0.9	0.55	0.3		0.136986
38	72	72	0	8	74	32	38					0.9	0.75	0.56		0.108108
39	177	177	0.1	9	67	27	27					0.9	0.53	0.28		0.134328
40	24	24	0	17	160	49	46					1	0.78	0.61		0.10625
41	44	44	0	12	133	31	51					0.9	0.18	0.03		0.0902256
42	44	44	0	10	90	49	53					0.9	0.63	0.39		0.111111
43	30	30	0	9	88	40	44					0.9	0.79	0.63		0.102273
44	21	21	0	12	145	25	19					1	0.44	0.2		0.0827586
45	24	24	0	17	117	24	34					0.9	0.56	0.31		0.145299
46	37	37	0	16	152	33	38					1	0.63	0.39		0.105263
47	37	37	0	10	94	60	46					1	0.93	0.87		0.106383
48	37	37	0	9	117	19	56					1	0.76	0.58		0.0769231
49	24	24	0	16	132	21	50					1	0.84	0.7		0.121212
50	191	191	0.1	18	123	28	49					0.9	0.58	0.33		0.146341
51	208	208	0.1	13	89	27	30					0.9	0.69	0.48		0.146067
52	200	200	0.1	9	76	32	25					0.9	0.73	0.54		0.118421
53	341	341	0.1	7	75	30	27					0.9	0.74	0.55		0.0933333
Image Region	Number Pixels	Area [ μm x μm ]	Relative Area [ %]	Mean Intensity Ch1	Mean Intensity Ch2	Standard Deviation Ch1	Standard Deviation Ch2	Colocalization Coefficient Ch1	Colocalization Coefficient Ch2	Weighted Coloc. Coefficient Ch1	Weighted Coloc. Coefficient Ch2	Overlap Coefficient	Correlation R	Correlation R x R
1	6477	6477	2.5	5	68	26	32					0.9	0.63	0.4		0.0735294
2	5982	5982	2.3	3	55	28	31					0.9	0.75	0.57		0.0545455
3	5856	5856	2.2	7	57	29	26					0.9	0.77	0.59		0.122807
4	6128	6128	2.3	8	66	29	35					0.9	0.74	0.55		0.121212
																0.174211

## Sheet: Fig 4c
pT232/HA
HA-Aurora B
WT	T236A	T236D	WT	T236A	D200A
0.9264	0.1574	0.7246	1	0.169905	0.782168
1.0359	0.1722	0.8924	1	0.166232	0.861473
1.1925	0.2078	0.9129	1	0.174256	0.765535

## Sheet: Fig 4d
Aurora B WT
Normal	lagging	unaligned		합계		lagging	unaligned
20	1	2		23		4.34783	8.69565
12	1	1		14		7.14286	7.14286
32	2	3		37		5.40541	8.10811
28	2	3		33		6.06061	9.09091
Aurora B T236A
Normal	lagging	unaligned		합계		lagging	unaligned
9	9	1		19		47.3684	5.26316
15	13	1		29		44.8276	3.44828
18	15	2		35		42.8571	5.71429
26	24	2		52		46.1538	3.84615
22	21	2		45		46.6667	4.44444

## Sheet: Fig 5e
pT232/HA
HA-Aurora B
WT	T236A	D200A	K202A	WT	T236A	D200A	K202A
1.2156	0.1924	0.1875	0.2037	1	0.158276	0.154245	0.167572
1.1831	0.1745	0.1634	0.1924	1	0.147494	0.138112	0.162624
1.2879	0.1978	0.1925	0.2014	1	0.153583	0.149468	0.156379

## Sheet: Fig 6a
pT236/Aurora B
Noco	PTX			Noco	PTX
1.342	0.5987			1	0.446125
1.1568	0.4914			1	0.424793
1.1265	0.4639			1	0.411806
pT232/Aurora B
Noco	PTX			Noco	PTX
0.9834	0.3289			1	0.334452
1.1275	0.4039			1	0.358226
1.1463	0.3972			1	0.346506

## Sheet: Supplementary Fig 1a
siCon
Normal		unaligned		합계			unaligned
46		6		52			11.5385
58		8		66			12.1212			unaligned
37		5		42			11.9048		consi	12.01
48		7		55			12.7273		Rsf1si #1	39.27
15		2		17			11.7647		Rsf1si #2	41.1
				232			60.0564
							12.0113
siRSF1#1
Normal		unaligned		합계			unaligned
49		31		80			38.75
44		29		73			39.726
57		37		94			39.3617
				247			117.838
							39.2792
siRSF1#2
39		29		68			42.6471
42		28		70			40
54		37		91			40.6593
							123.306
				229			41.1021

[truncated: 10 more sheets: Supplementary Fig 1b, Supplementary Fig 1c, Supplementary Fig 1d, Supplementary Fig 2b, Supplementary Fig 3a, Supplementary Fig 3b, Supplementary Fig 3c, Supplementary Fig 4b, Supplementary Fig 4c, Supplementary Fig 6b]
